# Supplementary material for: Sestrins are evolutionarily conserved mediators of exercise benefits
Source: Nat Commun. 2020 Jan 13;11:190. doi: 10.1038/s41467-019-13442-5 (PMC6955242; doi:10.1038/s41467-019-13442-5)
Supplement: Supplementary file 3 — Source Data [file 41467_2019_13442_MOESM3_ESM.xlsx]

## Sheet: Figure 1b
Time to Fatigue (minutes)	Con UN	Con EX	dSesn-/- UN	dSesn-/- EX
165	1
180	1
195	1
205	1
235	1
285	1
345	1
370	1
200		1
270		1
285		1
315		1
375		1
435		1
465		1
495		1
155			1
140			1
250			1
100			1
180			1
310			1
330			1
185			1
170				1
150				1
145				1
270				1
200				1
300				1
400				1
210				1

## Sheet: Figure 1c
	Genotype/treatment
	Con UN	Con EX	dSesn-/-UN	dSesn-/-EX
landing	22.594	69.728	53.462	67.07
height (cm)	47.657	70.612	62.732	58.743
	80.239	53.977	59.656	68.029
	79.738	59.688	53.734	54.992
	22.122	68.917	58.241	36.675
	40.894	69.243	47.69	66.102
	79.438	69.625	52.819	54.998
	79.904	68.247	64.575	63.517
	5.735	75.038	68.302	65.911
	53.168	61.603	63.507	62.557
	15.485	52.518	70.347	66.314
	79.472	69.134	13.187	43.841
	62.815	31.59	52.506	44.498
	28.884	65.951	73.827	36.308
	79.112	66.099	15.144	15.211
	50.913	62.279	71.122	27.952
	83.931	73.583	58.599	38.48
	30.945	76.054	65.327	55.449
	61.051	77.501	65.722	49.688
	75.13	74.534	25.689	54.174
	82.526	74.59	56.522	68.697
	82.656	70.08	57.569	70.43
	26.105	66.896	57.244	4.545
	66.679	66.904	32.835	51.52
	1.763	60.568	66.63	54.043
	9.982	60.349	70.708	39.78
	63.354	76.689	28.155	10.896
	85.338	66.851	72.619	40.567
	84.029	49.827	51.657	66.903
	71.709	66.577	50.98	64.616
	69.307	61.255	68.039	50.688
	31.157	84.355	60.648	5.694
	41.254	27.4	76.994	49.201
	61.047	78.031	64.529	67.664
	64.579	67.374	66.313	67.941
	49.829	68.03	27.699	78.823
	30.159	79.231	54.271	31.584
	14.996	2.424	73.345	84.726
	81.351	78.671	51.582	61.963
	36.802	69.461	3.572	68.853
	62.088	66.594	47.77	34.098
	56.211	63.47	44.911	64.492
	1.517	58.907	67.612	26.842
	57.109	60.547	53.335	51.967
	50.901	60.174	75.511	18.359
	86.112	76.043	67.05	25.074
	59.991	33.154	40.893	33.152
	64.781	66.918	67.458	12.639
	84.921	10.431	56.726	31.711
	87.009	55.647	70.848	79.123
	50.212	79.259	68.639	24.901
	44.72	60.911	72.27	76.374
	39.107	36.935	67.377	25.33
	28.551	43.535	31.368	65.456
	80.311	76.913	68.218	79.567
	49.25	78.153	59.509	52.446
	38.841	78.953	73.404	54.748
	82.51	78.718	63.858	83.598
	19.419	63.733	63.127	62.657
	85.233	62.443	63.452	26.171
	86.603	79.893	66.397	47.729
	35.559	85.563	65.558	23.962
	60.717	65.146	66.071	34.127
	79.084	72.116	73.325	13.267
	83.948	75.073	67.226	14.265
	2.683	71.856	62.914	40.142
	86.111	80.394	41.883	75.526
	65.244	76.187	66.6	79.722
	67.823	72.242	74.263	34.858
	85.011	19.149	61.848	53.447
	84.37	67.024	25.637	21.915
	76.543	69.008	62.778	64.483
	73.652	67.895	60.103	22.397
	85.498	71.259	64.963	48.944
	81.333	11.527	57.34	19.354
	46.711	67.33	61.854	3.374
	62.601	67.78	67.471	4.229
	3.805	60.358	20.59	17.946
	0.789	78.807	47.256	4.523
	51.073	79.64	55.742	54.718
	5.916	70.072	41.487	6.679
	64.363	80.903	66.081	55.557
	79.341	73.924	56.592	51.204
	75.861	60.991	69.289	61.511
	0.925	71.108	11.893	69.959
	0.966	53.901	37.476	53.766
	44.517	80.003	55.016	55.141
	6.513	65.079	52.539	63.487
	75.869	71.076	17.789	23.518
	81.059	68.277	70.521	31.223
	6.661	64.656	4.082	54.445
	79.333	75.344	70.908	0.865
	9.164	70.675	15.298	3.547
	80.642	71.242	3.551	73.937
	54.354	60.795	55.87	68.778
	8.984	69.282	68.366	66.994
	7.53	70.193	66.112	70.048
	9.572	76.355	64.81	3.826
	9.041	53.813	66.96	58.552
	6.328	59.431	50.772	11.087
		67.945	36.308	21.516
		68.555	45.072	63.125
		68.82	70.405	14.237
		69.208	52.203	33.812
		61.321	59.239	5.006
		74.494	49.302	39.456
		52.374	69.012	21.2
		81.733	65.316	50.701
		31.623	62.991	50.248
		82.594	60.943	2.217
		80.906	65.837	42.658
		68.672	48.283	11.927
		65.573	10.393	2.337
		65.7	4.419	50.743
		61.924	10.98	69.88
		73.019	47.732	48.658
		75.473	11.301	2.794
		76.872	27.896	65.933
		74.012	2.487	27.412
		73.994	5.828	69.633
		69.64	48.47	4.598
		66.448	62.389	5.169
		60.204	67.829	1.52
		66.468	4.107	20.318
		60.011	59.699	53.677
		76.091	21.398	73.144
		49.699	48.245	71.425
		66.361	63.252	58.661
		66.145	78.669	33.836
		69.223	55.606	67.329
		60.965	11.627	27.788
		2.596	2.587	12.017
		83.52	11.101	68.037
		67.561	66.371	53.483
		66.922	61.578	19.472
		77.357	11.13	15.512
		78.516	17.211	69.517
		68.976	13.078	25.775
		58.531	8.524	62.162
		66.119	44.135	35.808
		63.026	56.854	16.435
		77.973		22.364
		60.161		35.765
		10.566		23.107
		33.1		28.756
		59.777
		66.406
		55.301
		60.478
		68.195
		78.509
		36.822
		69.472
		43.347
		76.379
		77.423
		78.301
		77.946
		63.296
		61.925
		79.135
		64.608
		84.718
		71.642
		74.432
		71.306
		79.469
		85.672
		66.437
		68.419
		70.574
		67.308
		11.53
		66.759
		67.291
		59.851
		77.758
		69.401
		79.135
		73.198
		80.001
		60.579
		70.418
		53.454
		64.404
		79.086
		70.379
		67.629
		75.09
		64.69
		70.671
		69.543
		60.238

## Sheet: Figure 1d
							Relative p-AKT/AKT							MEAN	SEM
							WT-UN	1	1	1	1	1	1	1	0
							WT-EX	1.03555	1.4506	1.53884	1.36099	1.52154	1.50459	1.40202	0.0778615
							dSesn-UN	1	1	1				1	0
							dSesn-EX	0.952853	1.17008	1.21479				1.11257	0.0808967

## Sheet: Figure 1e
Time to Fatigue (Minutes)	MHC-GS>dSesnRNAi-A (OFF) UN	MHC-GS>dSesnRNAi-A (OFF) EX	MHC-GS>dSesnRNAi-A (ON) UN	MHC-GS>dSesnRNAi-A (ON) EX	MHC-GS>dSesnRNAi-B (OFF) UN	MHC-GS>dSesnRNAi-B (OFF) EX	MHC-GS>dSesnRNAi-B (ON) UN	MHC-GS>dSesnRNAi-B (ON) EX
300	1
285	1
75	1
270	1
150	1
255	1
250	1
210	1
255		1
270		1
300		1
345		1
405		1
370		1
425		1
490		1
225			1
120			1
180			1
60			1
225			1
285			1
300			1
315			1
300				1
60				1
90				1
120				1
150				1
240				1
270				1
210				1
390					1
60					1
255					1
270					1
285					1
310					1
195					1
165					1
270						1
300						1
405						1
330						1
375						1
460						1
420						1
490						1
375							1
255							1
210							1
60							1
180							1
270							1
150							1
300							1
70								1
140								1
150								1
205								1
300								1
375								1
255								1
270								1

## Sheet: Figure 1f
	genotype/treatment
Landing	MHC-GS>dSesnRNAi-A (OFF) UN	MHC-GS>dSesnRNAi-A (OFF) EX	MHC-GS>dSesnRNAi-A (ON) UN	MHC-GS>dSesnRNAi-A (ON) EX	MHC-GS>dSesnRNAi-B (OFF) UN	MHC-GS>dSesnRNAi-B (OFF) EX	MHC-GS>dSesnRNAi-B (ON) UN	MHC-GS>dSesnRNAi-B (ON) EX
height (cm)	61.574	89.406	76.718	44.796	67.17	62.769	52.639	70.19
	72.67	0.521	71.492	63.406	50.857	95.225	64.008	68.751
	68.438	91.227	77.607	71.803	57.847	59.677	69.651	68.383
	70.972	74.777	64.117	25.953	60.677	79.417	44.001	61.352
	40.971	79.689	60.883	58.014	51.049	98.588	74.117	49.94
	69.554	0.732	72.894	37.105	65.752	19.915	63.34	62.868
	67.076	82.227	64.134	62.492	35.165	71.496	61.872	60.749
	70.046	52.759	69.107	53.27	61.127	80.267	71.192	47.043
	68.203	37.911	63.062	15.886	62.185	76.419	50.826	68.266
	57.039	86.948	62.852	54.943	55.003	93.795	55.048	47.761
	77.767	25.029	28.589	59.891	69.408	92.131	63.287	61.939
	77.391	81.212	47.195	66.349	65.138	69.078	21.338	62.178
	34.822	83.839	66.87	51.406	66.73	79.133	56.269	67.106
	54.432	92.38	75.996	57.728	49.751	91.48	55.963	61.813
	63.081	86.292	77.098	66.079	50.316	92.256	67.076	63.2
	54.866	56.906	28.674	48.749	60.32	83.044	68.374	66.524
	66.645	62.954	56.485	21.886	50.999	82.451	58.934	66.281
	68.917	68.856	65.802	62.005	66.767	77.71	52.575	51.666
	57.022	89.33	61.985	61.014	63.73	58.982	57.336	67.74
	77.596	87.535	22.05	45.61	56.217	87.322	62.489	60.659
	76.332	83.117	50.8	47.497	53.516	83.434	57.075	69.788
	67.928	99.836	60.566	57.476	68.588	86.683	11.205	47.811
	76.415	24.731	68.704	69.765	56.987	88.781	42.784	63.647
	58.721	46.888	34.042	61.698	54.864	81.795	53.658	41.714
	10.265	80.681	73.71	15.222	54.801	61.988	68.351	45.023
	75.709	75.562	55.966	52.943	53.559	91.2	62.889	65.237
	68.15	11.776	68.396	74.239	62.551	90.823	34.222	67.985
	72.326	79.207	76.985	63.778	44.787	57.793	67.631	68.032
	68.524	73.187	71.406	55.654	34.958	82.559	66.834	41.536
	61.035	95.925	60.635	73.801	68.971	58.469	65.958	58.976
	68.361	75.514	72.13	62.792	69.172	83.556	67.098	64.715
	67.647	91.178	62.319	24.721	61.083	84.46	61.295	49.728
	48.45	89.682	78.169	76.51	63.908	83.134	38.217	38.571
	67.884	38.615	50.686	70.135	41.818	76.525	51.971	44.064
	39.146	49.745	62.201	49.28	59.479	91.638	61.984	44.996
	68.041	86.202	61.986	76.443	70.097	8.294	48.333	58.67
	65.571	62.702	71.089	48.04	61.716	4.545	69.919	17.36
	51.247	83.584	72.102	72.85	64.234	64.724	72.302	55.021
	77.388	92.293	55.413	73.856	63.951	91.054	65.379	40.001
	66.71	14.171	74.288	67.232	67.501	83.15	39.406	44.922
	71.836	24.131	71.618	46.877	45.799	88.782	76.428	55.365
	76.208	59.38	60.805	48.271	65.436	44.419	74.433	45.313
	50.973	73.72	69.673	70.982	60.751	62.521	71.545	56.959
	65.028	44.04	34.206	59.865	15.929	84.58	73.855	37.794
	66.091	66.641	43.347	67.273	61.546	89.362	21.455	63.981
	64.977	78.741	52.653	18.978	65.653	62.888	46.603	64.608
	44.642	87.432	11.701	66.558	59.704	80.928	66.923	60.806
	68.52	17.493	74.924	33.603	61.413	64.911	61.703	46.802
	37.55	79.901	75.645	31.545	71.107	14.47	61.902	63.092
	46.134	81.712	73.021	39.34	62.469	60.533	68.271	66.133
	67.655	97.115	79.029	69.009	64.983	80.531	38.455	66.381
	74.244	31.251	63.817	61.652	4.949	18.067	69.626	64.82
	40.599	70.014	67.911	46.282	67.889	75.442	56.857	60.216
	72.459	56.183	71.814	45.055	71.332	71.737	73.873	68.49
	66.701	77.896	69.976	4.547	56.887	90.483	63.348	66.108
	69.965	5.565	70.908	67.109	14.246	41.404	48.312	38.865
	68.198	86.041	68.586	20.775	67.535	39.132	76.686	52.58
	77.505	73.634	64.888	36.493	43.368	87.335	66.246	70.041
	55.219	73.484	71.714	59.89	66.407	75.569	66.383	52.106
	68.508	62.54	70.438	48.427	68.925	91.451	65.207	61.322
	55.239	88.343	54.133	68.573	63.192	31.678	69.941	53.448
	69.403	60.842	49.173	65.031	57.997	27.245	11.675	69.411
	68.276	88.764	72.655	67.973	75.8	16.328	68.55	70.263
	65.185	11.55	62.303	76.543	29.998	77.871	54.997	54.086
	40.937	39.745	70.409	43.163	53.142	40.106	56.421	53.866
	46.365	60.307	69.904	63.901	33.821	6.712	54.597	69.754
	73.531	84.495	46.003	40.735	64.045	9.187	56.706	61.299
	71.193	72.961	57.696	68.298	56.551	95.06	37.833	65.693
	24.483	77.038	69.376	66.403	16.766	90.182	61.32	61.3
	66.015	88.805	62.402	61.578	54.403	89.618	68.378	73.805
	70.996	80.19	65.371	61.89	65.518	44.232	59.02	72.726
	68.488	61.329	44.606	72.795	70.085	94.86	42.635	55.347
	64.7	25.308	67.125	66.542	71.342	92.353	62.928	51.57
	55.854	40.044	46.762	56.451	71.625	12.622	65.451	43.022
	43.412	89.752	43.718	50.011	70.189	74.101	29.473	68.523
	65.816	100.21	64.42	13.742	44.321	89.76	71.991	18.689
	67.754	65.515	79.344	68.776	29.64	89.918	47.232	44.37
	76.811	65.684	73.443	62.754	32.795	73.736	72.359	15.261
	63.822	69.275	49.667	62.251	60.929	87.183	57.389	15.053
	69.704	90.956	70.843	66.26	67.948	83.423	67.504	49.666
	72.214	90.742	59.868	62.565	68.263	90.037	27.902	62.571
	66.799	80.943	66.766	51.481	73.322	98.261	35.443	61.924
	54.624	68.57	58.274	48.68	68.511	79.182	55.065	64.713
	69.531	91.203	69.051	36.147	60.841	99.111	64.741	64.241
	58.324	86.888	71.035	62.293	37.157	86.56	58.105	50.707
	78.397	77.111	47.186	63.821	54.175	71.561	57.899	61.603
	78.846	74.2	45.817	63.492	52.631	94.652	77.126	9.379
	50.177	82.297	55.974	48.631	24.639	91.602	54.612	56.082
	52.931	73.409	67.757	74.543	54.486	95.367	53.508	49.206
	70.192	79.55	70.984	55.63	45.716	90.038	74.904	40.939
	69.563	67.258	28.481	59.492	32.973	38.407	66.404	53.078
	69.189	66.991	55.73	52.03	72.238	92.281	51.209	47.729
	67.052	53.565	64.938	64.405	30.809	80.926	34.937	62.987
	70.867	45.009	66.562	70.426	69.885	83.724	42.315	52.681
	43.836	92.962	74.942	67.02	72.106	74.5	56.721	16.101
	64.097	86.599	69.682	26.889	66.367	74.082	71.255	52.479
	65.014	88.987	64.83	63.747	59.45	77.593	53.427	57.355
	45.334	97.551	72.79	44.869	74.412	90.832	64.216	49.883
	66.63	72.438	70.165	70.289	66.589	65.295	67.349	62.763
	67.253	100.901	64.613	73.308	62.992	89.508	29.815	70.949
	45.413	84.306	68.839	66.092	71.896	72.102	43.446	68.534
	64.938	48.07	73.484	73.115	54.845	83.909	68.51	66.041
	42.463	86.697	73.86	47.187	59.527	71.151	64.372	1.358
	62.69	84.108	75.384	51.251	71.622	94.977	65.485	56.888
	53.664	73.986	75.799	70.15	53.083	86.969	67.021	31.494
	77.092	84.287	62.505	73.196	68.637	93.144	58.802	74.998
	68.353	84.723	67.532	61.254	72.4	96.715	70.043	57.789
	68.062	82.256	56.86	62.887	42.392	75.504	72.96	40.894
	60.422	66.138	70.003	59.919	69.107	99.088	54.77	59.202
	78.935	83.657	71.471	61.202	62.954	85.929	66.419	68.387
	71.504	87.256	72.213	65.063	46.892	41.568	72.231	68.001
	40.337	71.392	46.154	56.523	55.142	81.746	45.94	60.78
	78.781	78.03	57.094	34.189	49.782	85.742	76.837	69.611
	68.478	74.931	68.377	64.613	49.367	89.738	65.857	49.524
	65.971	69.218	7.639	51.557	65.403	92.848	64.295	62.484
	59.31	100.1	72.191	56.306	49.975	84.403	69.326	60.314
	56.129	75.355	74.169	61.627	49.757	59.857	73.448	46.623
	76.49	62.821	78.546	62.223	69.519	79.136	53.06	67.825
	34.193	83.994	61.194	57.753	55.711	67.309	65.826	61.72
	53.248	90.102	64.222	64.997	69.164	46.111	57.347	47.315
	65.568	86.592	72.348	0.154	69.792	97.591	58.595	61.49
	56.008	55.533	72.381	5.375	73.013	39.359	22.518	65.397
	63.401	98.23	73.714	46.75	69.662	6.799	58.35	66.519
	9.574	75.22	69.811	65.566	37.499	52.961	69.788	62.68
	57.798	83.006	64.577	74.04	48.613	18.375	71.136	61.602
	75.189	73.277	63.148	27.883	37.016	76.493	61.64	66.03
	67.052	80.688	27.663	39.174	39.705	95.601	54.843	65.81
	67.571	58.183	63.244	55.437	60.465	0.552	59.779	65.209
	59.861	18.18	46.913	64.761	63.503	1.136	65.147	63.621
	67.328	81.01	67.417	62.399	61.076	80.733	59.486	67.161
	47.522	94.577	27.574	68.507	69.944	95.898	56.046	60.355
	38.295	68.298	76.647	53.621	52.523	99.575	44.747	51.195
	66.837	93.928	56.514	59.91	37.029	99.575	12.098	47.329
	50.364	93.09	66.323	68.317	37.178	94.606	71.212	60.118
	70.867	94.7	78.043	51.275	35.51	62.204	65.444	69.418
	78.386	77.284	62.314	23.527	47.069	59.144	70.491	41.267
	50.271	82.5	50.66	63.307	36.398	78.816	35.871	63.132
	65.51	38.668	21.165	47.808	37.028	97.938	68.77	57.101
	43.836	85.175	60.873	49.661	71.548	79.679	69.659	64.703
	64.097	90.09	69.317	63.969	35.962	75.864	69.971	67.087
	68.633	25.078	33.138	72.263	41.825	90.048	62.606	44.652
	65.014	84.109	74.533	76.537	55.628	103.737	40.042	41.087
	36.685	87.689	56.064	55.477	55.592	92.851	54.425	49.295
	63.891	86.815	69.019	66.044	38.635	89.374	64.666	58.394
	62.309	95.637	71.923	72.404	39.61	91.447	50.519	64.129
	74.937	89.35	72.905	26.462	39.197	92.595	72.903	43.602
	58.949	58.589	60.825	78.685	39.858	88.927	75.345	17.198
	45.334	64.802	78.067	65.044	51.298	89.417	68.179	38.024
	65.912	71.076	50.777	51.523	39.475	68.546	41.131	44.512
	63.32	92.482	62.692	78.806	73.867	78.639	77.588	58.08
	66.63	90.587	72.342	75.271	55.263	90.849	79.659	54.546
	39.699	85.828	62.507	76.17	37.939	91.583	77.068	39.542
	68.547	103.673	79.134	50.294	65.742	103.367	74.844	44.44
	30.19	48.207	62.332	69.585	66.257	103.39	64.453	55.104
	67.349	24.981	55.655	73.335	50.005	82.414	71.266	59.424
	71.575	11.528	71.851	50.498	59.742	82.211	64.628	44.797
	65.617	83.367	72.916	69.593	64.888	77.111	48.776	65.148
	76.256	78.101	72.351	68.873	60.131	58.496	59.628	56.325
	54.251	75.524	60.943	48.435	68.417	86.627	72.641	37.349
	54.241	81.777	75.125	64.053	54.155	82.838	69.82	63.403
	67.253	78.001	33.262	71.011	48.953	56.984	22.637	63.77
	67.505	99.297	57.816	20.394	76.111	85.852	76.944	60.11
	40.055	39.802	42.83	33.436	63.017	88.012	40.307	46.247
	78.072	51.746	52.646	63.069	50.126	81.154	66.156	62.554
	16.775	94.226	70.128	48.5	65.672	72.175	80.018	65.34
	23.643	92.7	9.619	41.747	49.528	102.834	69.151	63.94
	45.413	24.738	75.512	47.223	67.871	75.786	69.296	73.21
	71.992	89.05	76.575	69.512	54.027	90.496	68.614	65.331
	64.938	64.862	73.871	70.935	54.017	103.562	72.987	64.193
	69.945	14.172	49.142	5.342	43.96	81.995	68.087	59.476
	69.772	86.3	68.513	22.68	34.204	61.541	50.53	69.296
	65.619	17.389	69.197	62.244	68.152	90.13	12.755	67.864
	69.492	95.418	72.696	69.011	63.185	74.326	58.897	38.413
	54.78	45.1	71.668	38.163	69.465	103.616	71.516	51.862
	42.463	61.066	64.309	67.572	60.231	57.31	57.487	59.35
	65.18	76.016	70.506	70.37	58.614	103.73	57.042	65.276
	69.153	68.63	65.544	50.342	41.021	82.957	59.357	51.436
	66.871	83.142	79.926	65.502	63.278	58.001	64.069	60.537
	66.691	90.263	54.144	69.005	66.189	83.795	39.656	62.331
	75.615	81.022	71.1	70.686	45.007	103.636	65.867	52.682
	62.69	5.155	72.758	42.974	64.754	75.904	61.69	69.125
	65.575	72.287	73.447	45.194	60.466	82.571	44.65	61.689
	53.664	57.731	62.666	64.281	70.023	90.833	49.694	62.219
	77.909	31.651	72.935	64.06	58.797	28.519	75.648	53.374
	68.272	84.653	45.603	58.719	64.069	90.259	30.936	68.496
	77.092	100.411	71.137	78.08	70.263	7.452	60.023	53.17
	77.765	80.34	70.623	71.379	55.956	82.524	70.562	69.309
	69.051	75.89	57.813	52.14	56.168	88.206	37.187	68.634
	69.132	88.797	69.944	65.19	3.974	64.125	67.733	60.457
	68.353	75.726	70.105	65.704	13.722	43.948	29.14	64.807
	68.062	64.33	65.575	14.889	42.608	83.905	60.514	72.846
	77.688	40.689	62.793	45.977	67.89	61.864	57.531	71.685
	77.549	91.183	44.43	68.634	76.686	88.675	60.582	54.519
	77.351	11.414	67.73	64.944	52.312	62.406	80.689	72.666
	77.374	62.579	71.403	53.767	63.067	104.337	57.236	50.879
	77.344	91.607	46.572	66.524	33.141	80.403	78.289	70.628
		40.748	30.22	50.943	69.016	104.32	58.894	18.511
		62.001	42.735	38.132	70.301	103.647	55.984	42.452
		87.174	64.901	66.667	64.187	64.209	69.504	31.207
		82.633	80.464	77.058	16.102	79.828	53.615	43.694
		75.052	74.451	50.839	64.399	60.088	36.59	64.52
		79.393	44.868	61.928	43.579	64.225	44.311	67.587
		25.66	49.425	72.936	28.875	74.788	74.301	15.151
		91.776	60.05	57.538	72.114	71.092	74.61	14.949
		63.182	58.498	66.81	75.592	89.668	59.342	58.544
		67.609	67.351	53.978	59.909	91.111	67.254	48.972
		67.392	71.762	28.644	67.321	86.568	55.883	61.018
		71.294	46.648	69.937	60.058	49.877	71.726	61.62
		92.811	69.849	66.237	66.953	50.623	70.529	9.388
		103.467	71.836	72.828	36.547	51.19	67.476	63.376
		93.724	56.011	75.89	53.523	74.956	45.61	50.081
		83.431	31.448	46.967	70.904	77.23	31.272	55.191
		93.589	68.394	75.897	24.079	94.186	68.67	63.778
		94.072	68.406	68.539	44.881	89.382	70.307	60.691
		70.596	27.084	49.453	32.384	88.829	61.668	40.301
		89.465	71.886	62.042	68.714	94.228	73.538	48.589
		85.038	55.833	65.41	70.907	91.523	76.62	52.286
		79.404	65.626	73.838	30.211	73.37	7.628	46.983
		76.05	67.141	63.527	73.183	89.118		53.464
		75.13	70.567	63.773	58.613	73.189		16.046
		81.858	65.505	53.444	70.686	74		62.015
		46.095	75.907	58.962	62.222	90.017		51.586
		68.876	67.438	67.503	58.655	86.387		51.398
		69.141	73.683	67.076	54.093	97.202		49.038
		54.96	70.946	36.218	70.466	72.787		61.727
		95.991	69.546	67.369	71.201	82.877		56.257
		89.231	74.283	53.927	67.994	78.605		69.754
		91.647	65.316	58.756	67.589	75.153		76.218
		74.478	69.57	64.139	52.301	98.509		67.37
		86.728	74.853	64.776	61.888	85.975		64.892
		49.26	76.401	60.281	41.734	93.72		31.255
		100.464	62.913	5.896	67.356	70.873		55.933
		89.236	76.84	65.431	64.356	75.079		56.761
		86.562	56.987		68.887	102.455		40.272
		76.081	68.261		54.488	75.097
		86.647	76.343		71.739	90.598
		87.185	70.787		67.051	75.1
		67.92	72.327		59.823	102.4
		85.032	73.101		62.585	94.44
		86.076	69.66		60.221	75.077
		73.379	45.67		70.437	89.254
		89.557	57.213		51.564	102.376
		80.165	79.852		39.163	91.486
		71.082	79.827		72.614	75.061
		76.98	81.077		41.244	102.615
		103.077	69.895		50.55	82.903
		76.89	4.81		1.845	102.547
		64.43	41.078		54.473	73.896
		86.289	78.921		2.47	80.163
		92.545	39.448		2.736	75.863
		88.933			64.411	73.257
		57.004			72.276	77.376
		77.155			71.659	65.84
		100.891			5.443	76.644
		85.165			72.649	88.683
		75.156			73.004	90.659
		59.63			65.817	64.961
		18.519				83.188
		82.742				71.588
		83.067				86.234
		69.937				93.961
		97.016				74.922
		6.416				70.531
		96.141				74.829
						65.239
						65.712
						95.757
						68.424
						75.511
						68.907
						69.223
						75.919
						78.359
						73.081
						102.091
						85.149
						97.943
						101.137
						81.189
						84.964
						101.816
						101.012
						83.653
						77.389
						78.499
						82.007
						80.939
						78.681

## Sheet: Figure 1g
Time to Fatigue (minutes)	dSesn-/-;Mef2>dSesnwt UN	dSesn-/-;Mef2>dSesnwt EX	dSesn-/-;Mef2>dSesncs UN	dSesn-/-;Mef2>dSesncs EX	dSesn-/-;Mef2>dSesnDA UN	dSesn-/-;Mef2>dSesnDA EX	dSesn-/-;Mef2>dSesnDDAA UN	dSesn-/-;Mef2>dSesnDDAA EX
535	1
475	1
595	1
640	1
685	1
800	1
495		1
720		1
555		1
630		1
675		1
600		1
430			1
570			1
410			1
300			1
630			1
675			1
435				1
240				1
780				1
405				1
725				1
600				1
580				1
375					1
435					1
90					1
120					1
385					1
400					1
185					1
240					1
480						1
300						1
105						1
200						1
330						1
240						1
435						1
105						1
180							1
270							1
100							1
165							1
210							1
90							1
240							1
120							1
310								1
330								1
240								1
105								1
270								1
180								1
85								1
240								1

## Sheet: Figure 1h
	genotype/treatment
Landing	dSesn-/-; Mef2> dSesnwt UN	dSesn-/-; Mef2> dSesnwt EX	dSesn-/-; Mef2> dSesn CS UN	dSesn-/-; Mef2> dSesn CS EX	dSesn-/-; Mef2> dSesn DA UN	dSesn-/-; Mef2> dSesn DA EX	dSesn-/-; Mef2> dSesn DDAA UN	dSesn-/-; Mef2> dSesn DDAA EX
height (cm)	99.25	49.171	86.627	95.05	50.918	85.009	51.501	60.291
	78.614	23.828	80.033	72.808	25.659	52.224	49.339	47.367
	69.412	44.51	78.887	94.746	55.647	84.251	45.57	66.045
	71.876	55.806	45.985	50.462	69.975	59.154	65.329	62.153
	83.838	36.575	54.23	99.218	46	70.789	37.263	40.526
	82.249	53.944	72.555	94.225	46.079	24.937	42.194	65.862
	18.305	70.817	60.503	58.38	51.416	30.113	29.422	59.927
	60.937	27.453	31.507	9.669	36.883	29.711	29.545	59.308
	59.399	43.62	27.734	51.258	53.041	48.757	67.352	37.521
	82.636	45.054	20.744	54.318	22.821	69.563	47.675	47.091
	28.535	35.353	43.782	95.125	18.459	87.023	36.618	64.696
	33.577	15.24	69.703	62.036	61.172	5.151	61.227	9.585
	74.632	30.15	73.392	43.051	55.399	74.992	61.122	74.058
	9.392	67.658	65.825	69.148	25.611	63.9	68.901	69.494
	86.611	58.856	82.009	67.831	37.685	27.715	52.51	41.301
	65.466	64.806	40.503	95.394	52.42	71.898	46.749	59.781
	87.546	50.278	78.762	64.113	69.865	70.009	63.554	42.784
	73.895	40.751	20.46	72.185	36.332	81.769	44.359	37.46
	63.375	35.738	82.157	57.79	23.03	30.442	58.481	56.978
	46.474	50.3	70.033	92.898	43.448	5.769	61.134	66.507
	74.452	31.248	72.189	93.201	23.985	23.752	39.336	65.107
	84.912	32.271	66.857	79.643	56.412	39.27	39.439	63.036
	85.865	50.356	74.143	22.109	29.935	15.896	24.407	57.848
	85.658	31.199	86.583	89.644	34.979	51.082	36.075	62.931
	31.657	61.326	29.169	84.387	63.469	54.687	28.449	62.908
	65.442	46.564	25.02	20.659	61.749	62.642	53.113	52.78
	88.048	40.827	38.41	59.019	44.486	44.999	32.995	61.008
	53.422	53.231	88.012	22.82	51.216	77.687	58.344	65.339
	30.356	41.41	77.808	59.738	29.85	55.062	45.995	62.729
	33.62	49.463	82.601	50.58	57.006	60.26	42.727	77.925
	57.905	37.858	35.087	61.455	59.916	54.109	51.487	53.368
	80.003	7.322	75.113	75.6	38.974	85.361	38.288	77.423
	72.136	64.149	80.497	46.684	40.179	43.159	60.23	67.394
	32.125	63.793	69.294	76.052	58.535	29.898	37.495	55.373
	69.409	69.401	4.444	80.308	37.786	61.539	58.713	58.746
	35.835	44.472	64.127	56.675	47.806	70.42	10.895	54.296
	85.461	62.594	82.645	66.594	62.912	92.544	57.634	53.628
	19.792	51.984	84.214	63.15	43.759	55.543	53.92	57.761
	57.318	65.621	30.505	46.923	52.894	13.931	34.789	51.351
	25.364	46.905	81.672	22.411	49.05	66.228	59.294	57.32
	88.843	71.267	59.186	57.875	68.829	43.98	40.349	43.567
	58.63	11.802	58.115	46.18	67.848	46.169	52.963	55.04
	62.321	44.466	58.526	56.163	9.053	83.208	37.022	63.706
	13.094	56.334	82.143	69.9	42.768	5.925	60.752	57.975
	86.539	58.953	80.723	50.464	53.018	70.46	42.188	60.735
	85.372	30.86	54.348	69.272	66.476	58.167	63.704	71.193
	38.15	48.772	14.919	88.04	50.706	14.634	40.182	48.139
	73.231	62.643	76.492	83.32	14.864	53.174	15.371	58.401
	18.393	39.421	68.68	84.495	64.698	41.462	37.225	62.766
	77.969	21.623	79.157	77.835	41.137	55.033	50.247	58.17
	70.661	68.509	40.631	72.37	54.966	43.199	17.728	54.214
	63.655	66.114	68.88	35.699	63.189	31.305	23.616	60.962
	60.994	66.523	73.908	55.364	38.215	30.615	29.727	63.953
	96.817	84.753	65.542	51.157	63.755	81.431	49.722	2.214
	45.7	5.284	81.557	14.37	25.689	24.984	43.729	61.224
	63.167	68.204	73.885	56.994	22.694	67.93	8.153	62.492
	69.684	71.095	68.057	85.309	7.172	70.051	55.625	47.307
	42.861	31.861	87.761	94.907	10.628	72.903	36.781	32.724
	77.237	75.913	46.346	12.948	72.393	87.774	63.005	3.707
	79.433	72.257	73.601	44.659	60.72	52.114	62.925	47.464
	40.546	59.971	61.853	48.949	50.544	28.014	62.603	70.122
	67.736	63.521	52.299	41.942	59.823	8.669	38.055	65.661
	59.458	75.49	48.018	75.272	68.581	38.603	56.358	67.866
	68.848	84.882	43.557	19.827	73.718	38.509	54.398	68.694
	63.119	87.815	10.406	35.499	35.319	57.373	65.148	1.6
	74.933	80.15	70.954	31.586	67.244	91.334	73.817	61.405
	73.3	49.289	66.456	80.843	50.13	77.767	73.803	3.415
	85.897	35.3	44.038	63.278	28.934	42.958	59.989	55.575
	68.718	72.936	42.449	82.462	72.895	25.357	72.04	58.523
	46.815	85.648	91.852	62.169	53.323	65.348	60.909	65.099
	92.851	63.666	84.836	76.51	14.016	80.076	60.655	3.183
	73.515	94	83.597	23.169	60.4	80.483	60.837	60.295
	64.999	78.624	57.215	93.635	21.721	66.429	76.445	3.137
	67.256	75.499	48.7	94.187	49.168	36.894	58.373	50.873
	78.501	95.667	20.443	63.045	18.142	2.485	54.192	60.315
	78.562	70.044	76.762	76.125	12.664	10.542	62.861	68.795
	77.021	36.887	63.99	65.388	26.843	2.279	50.541	64.443
	70.656	71.004	28.103	52.61	62.067	2.377	74.152	1.233
	55.633	72.895	28.461	40.12	7.055	85.874	61.169	61.292
	57.031	64.914	33.405	41.476	31.041	26.761	56.508	61.682
	77.432	58.864	29.184	65.199	64.635	42.4	71.542	64.263
	26.611	72.596	22.2	60.603	26.374	81.16	74.266	60.846
	50.027	86.355	46.354	8.181	23.315	83.79	55.206	3.988
	31.344	75.94	73.571	34.277	14.92	51.773	68.547	5.115
	69.933	83.727	77.451	66.725	50.289	83.044	71.543	5.701
	3.256	87.196	69.49	36.084	31.029	58.535	30.775	6.3
	81.243	60.804	86.4	78.591	33.801	69.905	43.635	6.647
	61.322	87.3	8.972	51.359	53.556	16.262	62.52	61.742
	82.198	88.18	42.926	45.137	21.27	29.69	40.198	3.478
	69.306	47.635	22.009	47.418	58.214	85.979	68.256	8.185
	59.39	47.462	82.958	60.268	41.536	5.416	50.971	54.483
	43.444	20.407	86.509	11.302	32.301	63.181	54.587	9.227
	69.847	81.242	73.758	46.57	27.917	74.083	2.77	2.878
	79.788	40.582	76.043	101.234	59.632	27.661	46.104	4.839
	80.756	91.247	70.487	88.512	61.504	71.061	1.012	54.672
	80.582	79.929	78.046	67.585	44.523	69.156	70.286	64.848
	62.275	11.261	31.132	88.246	57.975	30.311	45.19	69.954
	29.36	67.834	91.055	46.688	52.809	80.804	68.579	63.842
	61.396	79.385	26.733	92.57	64.965	5.888	16.149	5.596
	82.886	87.366	40.739	87.858	35.271	23.564	67.278	60.497
	49.995	54.95	92.486	54.099	33.926	38.986	63.213	60.153
	28.087	78.664	81.827	47.55	48.343	15.881	31.131	45.863
	31.171	48.163	86.824	8.928	24.396	50.616	42.204	52.569
	54.246	67.858	37.305	50.278	52.804	54.133	69.139	61.102
	75.329	61.994	5.606	88.765	66.423	44.606	48.298	65.239
	67.854	42.001	78.99	57.526	43.701	76.81	44.646	62.683
	65.272	87.182	72.908	39.748	48.778	54.505	62.1	51.333
	29.669	88.794	84.595	64.219	35.037	29.697	70.743	7.259
	80.622	91.719	67.531	62.988	50.339	42.772	50.294	19.83
	33.207	43.469	32.544	89.066	21.734	84.408	74.013	7.888
	17.878	83.398	86.801	59.487	17.627	60.889	48.107	20.097
	85.317	71.684	88.433	67.092	58.088	69.656	44.881	68.091
	53.717	42.047	62.37	53.538	52.541	13.745	23.647	74.383
	23.14	67.879	61.239	86.732	20.839	54.97	30.075	2.556
	83.89	70.172	85.761	87.026	24.718	65.522	36.693	60.89
	54.97	62.783	61.677	74.185	24.381	43.562	58.529	63.655
	58.499	82.648	86.247	20.207	36.25	82.327	51.939	64.889
	81.525	80.814	84.758	83.658	35.764	5.832	64.85	6.436
	11.381	76.933	57.335	78.673	49.725	69.708	3.152	43.983
	80.492	80.353	16.491	19.011	34.506	57.563	1.551	59.421
	35.387	90.164	80.31	54.695	66.104	14.486	3.012	1.441
	68.966	74.051	72.21	20.859	22.849	52.638	44.3	59.926
	16.419	55.033	83.036	55.382	21.963	41.066	73.059	20.444
	73.51	57.902	43.093	46.766	41.235	42.779	2.673	74.478
	66.488	62.719	72.363	56.996	22.76	54.481	3.876	61.907
	59.801	68.603	77.518	70.379	53.465	31.013	17.364	64.865
	57.247	71.77	68.884	43.109	3.131	30.288	4.061	62.749
	91.636	55.828	85.441	70.813	53.457	80.597	5.837	17.652
	42.589	66.686	77.586	74.846	28.478	24.709	3.401	42.55
	59.346	51	48.986	52.503	33.228	67.138	5.002	1.435
	64.93	83.988	71.317	61.852	60.137	69.332	2.945	57.449
	65.601	19.53	91.798	58.613	58.502	72.159	5.124	60.304
	72.854	80.863	77.112	43.32	6.04	87.635	4.952	20.211
	39.819	9.976	65.187	20.38	42.149	51.559	4.344	72.818
	75.295	89.39	55.053	53.623	48.555	27.649	3.853	72.343
	37.621	86.377	46.071	42.608	28.407	0.908	3.355	56.284
	63.775	85.848	12.185	52.012	54	8.34	4.807	63.549
	65.006	79.484	50.894	65.013	56.752	38.182	4.763	62.632
	55.8	93.312	74.32	46.636	36.977	38.061	3.269	76.044
	59.582	76.639	69.502	64.413	38.138	56.809	4.486	66.215
	70.729	59.915	50.959	77.714	55.439	77.063	3.823	40.708
	1.984	83.681	46.616	82.242	35.874	42.561	3.977	37.689
	81.332	84.16	63.471	78.865	45.327	25.217	4.809	47.311
	69.176	82.037	81.043	72.544	59.566	65.772	4.983	65.065
	64.843	63.166		67.363	41.5	36.393	6.699	60.117
	43.616	70.16		32.769	15.056	85.202	6.653	66.83
	71.867	88.049		51.256	50.095	41.864	42.093	43.013
	82.179	95.632		47.285	46.499	40.165	6.568	38.043
	59.902	16.124		12.886	65.121		12.27	63.429
		59.726		52.79	64.181		24.732	65.524
		75.724		79.673	6.486		25.957	58.149
		79.23		11.488	73.66		25.582	63.319
		34.266		88.82	8.896		7.016	63.35
		96.243		41.163	40.489		23.93	53.086
		41.627		45.209	50.215		25.382	61.411
		65.543		29.227	62.888		7.251	65.783
		84.069		38.582	48.023		23.835	53.793
		29.677		70.128	61.188		24.621	67.934
		53.097		17.948	39.025		27.493	55.787
				32.585	52.023		9.166	59.183
				58.761	14.339		26.642	54.692
				75.431	59.753		24.32	54.009
				76.985	36.264		26.321	0.733
				57.7	60.291		23.401	78.828
				71.31	24.523		10.777	57.87
				21.055	7.198		12.509	58.2
				87.673	21.718		7.287	51.736
				88.215	46.734		25.434	55.467
				58.541	42.241		11.195	58.501
				70.989	10.437		26.871	61.338
				60.776	68.412		45.714	71.862
				48.655	57.416		25.229	48.504
				36.808	47.845		27.857	58.917
				38.182	56.561		2.012	63.285
				60.606	64.799		28.368	64.563
				56.242	24.887		2.713	61.436
				6.819	69.612		27.695	54.686
				31.321	33.512		84.363	61.618
				62.121	63.514		29.024	63.462
				33.035	47.445		8.019	47.659
				47.447	27.56		32.169	32.951
				73.392	34.23		6.77	47.769
				41.568	50.425		8.374	70.833
				43.726	68.813		21.755	66.309
				9.705	13.639		30.623	69.399
				56.144	20.831		84.24	61.984
				95.249	57.058		80.926	59.044
					17.491		32.076	56.073
					46.524		33.959	65.734
					12.365		2.855	60.918
					25.657		28.089	51.332
					58.597		31.485	60.88
					7.173		9.545	65.104
					29.549		65.603	61.893
					14.521		7.654	62.295
					22.347		81.031	64.92
					25.204		2.764	61.574
					60.991		63.98	61.312
					47.551		32.581	62.371
					29.554		32.888	54.92
					32.145		63.445	15.789
					50.595		35.171	65.108
					20.453		75.216	55.196
					54.955		15.262	64.454
					17.196		34.475	70.747
					5.912		63.972	61.127
					39.362		79.887	60.778
					30.822		18.138	46.142
					30.736		62.453	38.011
					26.651		79.193	53.095
					56.258		11.676	65.888
					57.994		33.503	61.757
					42.138		82.077	63.4
					54.676		82.623	51.826
					49.854		33.897	65.705
					36.678		69.581	23.042
					60.781		19.552	19.758
					65.267		35.584	68.868
					51.453		79.557	61.563
					33.514		20.131	65.609
					61.791		33.631	64.365
					45.507		20.512	68.557
					57.797		35.379	19.913
							34.978	60.076
							79.135	60.574
							33.338	44.377
							36.851	62.616
							61.844	19.963
							68.816	20.5
							80.588	63.432
							81.324	31.153
							82.584	58.063
							69.562	42.931
								61.025
								56.964
								63.308
								64.388

## Sheet: Figure 1i
Time to Fatigue (minutes)	Con UN	Con EX	Mef2>dSesnWT UN	Mef2>dSesnWT EX
420	1
240	1
300	1
270	1
330	1
420	1
315	1
360	1
660		1
690		1
600		1
420		1
540		1
720		1
500		1
570		1
630			1
490			1
675			1
900			1
780			1
1140			1
780			1
840			1
920				1
1030				1
480				1
900				1
540				1
840				1
720				1
650				1

## Sheet: Figure 2a
Time to Fatigue (minutes)	Con (Mef2 gal4 only)	Mef2>dSesnWT
585	1
475	1
365	1
305	1
715	1
655	1
430	1
415	1
900		1
720		1
600		1
960		1
840		1
360		1
590		1
660		1

## Sheet: Figure 2b
Time to Fatigue (minutes)	Mef2>dSesnWT (ON)	Con (dAktRNAi OFF)	Mef2>dAktRNAi (ON)	Mef2>dSesnWT+dAktRNAi (ON)
900	1
720	1
600	1
960	1
840	1
360	1
590	1
660	1
300		1
390		1
250		1
615		1
380		1
765		1
555		1
465		1
360			1
280			1
90			1
250			1
315			1
180			1
150			1
300			1
600				1
360				1
660				1
480				1
720				1
575				1
240				1
420				1

[truncated: 42 more sheets: Figure 2c, Figure 2d, Figure 2e, Figure 2f, Figure 2g, Figure 2h, Figure 2i, Figure 2j, Figure 2k, Figure 2l, Figure 3a-b, Figure 3c, Figure 3d-f, Figure 4a-c, Figure 4d,e,g,h,j,k, Figure 4f,i,l, Figure 5a, Figure 5b, Figure 5c, Figure 5d …]
